# Supplementary material for: Vaccine confidence and potential implications for new tuberculosis vaccines
Source: BMC Glob Public Health. 2025 Oct 31;3:96. doi: 10.1186/s44263-025-00216-z (PMC12577312; doi:10.1186/s44263-025-00216-z)
Supplement: Supplementary file 1 — Supplementary Material 1. Sex- and age-disaggregated vaccine confidence data tables. Contains sex- (Table S1) and age group- (Table S2) disaggregated 2023 vaccine confidence scores from the 18 high TB burden countries, including overall and subgroup confidence scores for the statements ‘Vaccines are important’, ‘Vaccines are safe’ and ‘Vaccines are effective. [file 44263_2025_216_MOESM1_ESM.xlsx]

## Sheet: Table S1
Sex-disaggregated results
Country	Sex	Total Response Count VaxImp	Count Positive VaxImp	Proportion Positive VaxImp	Total Response Count VaxSaf	Count Positive VaxSaf	Proportion Positive VaxSaf	Total Response Count VaxEff	Count Positive VaxEff	Proportion Positive VaxEff	Overall Sex Confidence Score	Difference in Overall Score
Brazil	Female	507	471	0.929	495	433	0.875	490	441	0.9	0.901333	Higher scorer: Female % difference: 3.4%
Brazil	Male	455	416	0.914	453	379	0.837	456	388	0.851	0.867333
Cameroon	Female	418	300	0.718	409	274	0.67	410	282	0.688	0.692	Higher scorer: Female % difference: 11.1%
Cameroon	Male	522	312	0.598	520	299	0.575	519	296	0.57	0.581
DRC	Female	490	439	0.896	473	386	0.816	476	411	0.863	0.858333	Higher scorer: Female % difference: 5.1%
DRC	Male	518	436	0.842	501	389	0.776	496	399	0.804	0.807333
Ethiopia	Female	593	580	0.978	593	572	0.965	594	572	0.963	0.968667	Higher scorer: Female % difference: 2.8%
Ethiopia	Male	590	568	0.963	589	540	0.917	590	557	0.944	0.941333
India	Female	561	526	0.938	560	506	0.904	563	516	0.917	0.919667	Higher scorer: Female % difference: 0.3%
India	Male	607	562	0.926	605	553	0.914	603	549	0.91	0.916667
Indonesia	Female	462	419	0.907	461	393	0.852	464	394	0.849	0.869333	Higher scorer: Female % difference: 5.2%
Indonesia	Male	481	406	0.844	466	377	0.809	467	373	0.799	0.817333
Kenya	Female	545	511	0.938	543	498	0.917	543	456	0.84	0.898333	Higher scorer: Female % difference: 1.1%
Kenya	Male	535	501	0.936	531	461	0.868	534	457	0.856	0.886667
Liberia	Female	420	398	0.948	416	386	0.928	406	314	0.773	0.883	Higher scorer: Female % difference: 0.6%
Liberia	Male	651	599	0.92	642	575	0.896	646	526	0.814	0.876667
Nigeria	Female	503	434	0.863	497	428	0.861	495	427	0.863	0.862333	Higher scorer: Male % difference: 5.7%
Nigeria	Male	514	479	0.932	508	465	0.915	511	465	0.91	0.919
Pakistan	Female	570	475	0.833	564	472	0.837	562	451	0.802	0.824	Higher scorer: Male % difference: 2.9%
Pakistan	Male	571	488	0.855	561	475	0.847	562	481	0.856	0.852667
Philippines	Female	502	446	0.888	502	410	0.817	500	420	0.84	0.848333	Higher scorer: Female % difference: 0.1%
Philippines	Male	498	445	0.894	498	405	0.813	498	416	0.835	0.847333
Russia	Female	541	421	0.778	521	309	0.593	537	377	0.702	0.691	Higher scorer: Male % difference: 3.1%
Russia	Male	434	344	0.793	418	265	0.634	423	313	0.74	0.722333
Sierra Leone	Female	484	450	0.93	475	435	0.916	474	393	0.829	0.891667	Higher scorer: Male % difference: 2.6%
Sierra Leone	Male	533	507	0.951	527	483	0.917	530	470	0.887	0.918333
South Africa	Female	514	397	0.772	510	397	0.778	509	391	0.768	0.772667	Higher scorer: Female % difference: 3.8%
South Africa	Male	461	341	0.74	452	326	0.721	447	332	0.743	0.734667
Thailand	Female	514	477	0.928	509	424	0.833	511	435	0.851	0.870667	Higher scorer: Male % difference 0.3%
Thailand	Male	525	492	0.937	521	434	0.833	519	442	0.852	0.874
Uganda	Female	509	478	0.939	493	433	0.878	495	430	0.869	0.895333	Higher scorer: Female % difference: 1.1%
Uganda	Male	523	493	0.943	517	441	0.853	519	444	0.855	0.883667
Ukraine	Female	635	448	0.706	623	372	0.597	629	412	0.655	0.652667	Higher scorer: Male % difference: 2.7%
Ukraine	Male	368	269	0.731	365	230	0.63	366	248	0.678	0.679667
Vietnam	Female	508	503	0.99	509	497	0.976	509	507	0.996	0.987333	Higher scorer: Female % difference: 0.4%
Vietnam	Male	491	485	0.988	491	476	0.969	491	487	0.992	0.983

## Sheet: Table S2
Age group-disaggregated results
Country	Age_Group	Total Response Count VaxImp	Count Positive VaxImp	Proportion Positive VaxImp	Total Response Count VaxSaf	Count Positive VaxSaf	Proportion Positive VaxSaf	Total Response Count VaxEff	Count Positive VaxEff	Proportion Positive VaxEff	Overall Age Group Confidence Score	Highest and lowest scoring age group
Brazil	18-24 years old	134	121	0.902985	131	109	0.832061	132	113	0.856061	0.863702	Highest: 25-34 Lowest: 18-24 % difference: 3.4%
Brazil	25-34 years old	320	293	0.915625	315	277	0.879365	318	286	0.899371	0.89812
Brazil	35-44 years old	184	170	0.923913	182	155	0.851648	177	155	0.875706	0.883756
Brazil	45-54 years old	152	143	0.940789	151	125	0.827815	153	129	0.843137	0.87058
Brazil	55+ years	174	162	0.931034	171	148	0.865497	167	147	0.88024	0.892257
Cameroon	18-24 years old	318	229	0.720126	317	206	0.649842	317	216	0.681388	0.683785	Highest: 18-24 Lowest: 35-44 and 55+ % difference: 11.3%
Cameroon	25-34 years old	333	206	0.618619	327	206	0.629969	326	193	0.592025	0.613538
Cameroon	35-44 years old	180	106	0.588889	179	97	0.541899	179	104	0.581006	0.570598
Cameroon	45-54 years old	45	32	0.711111	43	30	0.697674	44	28	0.636364	0.681716
Cameroon	55+ years	62	37	0.596774	61	33	0.540984	61	35	0.57377	0.570509
DRC	18-24 years old	353	310	0.878187	340	267	0.785294	343	285	0.830904	0.831462	Highest: 55+ Lowest: 25-34 % difference: 5.3%
DRC	25-34 years old	260	221	0.85	252	199	0.789683	246	201	0.817073	0.818919
DRC	35-44 years old	176	156	0.886364	168	139	0.827381	171	143	0.836257	0.850001
DRC	45-54 years old	120	102	0.85	118	89	0.754237	118	101	0.855932	0.820056
DRC	55+ years	97	84	0.865979	94	80	0.851064	92	80	0.869565	0.862203
Ethiopia	18-24 years old	373	359	0.962466	373	350	0.938338	373	353	0.946381	0.949062	Highest: 45-54 Lowest: 25-34 % difference: 2.6%
Ethiopia	25-34 years old	426	416	0.976526	424	403	0.950472	426	409	0.960094	0.962364
Ethiopia	35-44 years old	229	223	0.973799	229	209	0.912664	229	217	0.947598	0.944687
Ethiopia	45-54 years old	93	90	0.967742	94	90	0.957447	94	92	0.978723	0.967971
Ethiopia	55+ years	62	60	0.967742	62	60	0.967742	62	58	0.935484	0.956989
India	18-24 years old	228	219	0.960526	227	211	0.929515	227	211	0.929515	0.939852	Highest: 18-24 Lowest: 55+ % difference: 4.5%
India	25-34 years old	359	334	0.930362	357	320	0.896359	358	329	0.918994	0.915238
India	35-44 years old	281	260	0.925267	282	265	0.939716	282	258	0.914894	0.926626
India	45-54 years old	176	163	0.926136	175	155	0.885714	175	154	0.88	0.897284
India	55+ years	124	112	0.903226	124	108	0.870968	124	113	0.91129	0.895161
Indonesia	18-24 years old	157	134	0.853503	155	127	0.819355	156	126	0.807692	0.82685	Highest: 55+ Lowest: 25-34 % difference: 6.6%
Indonesia	25-34 years old	207	172	0.830918	204	169	0.828431	206	162	0.786408	0.815252
Indonesia	35-44 years old	198	172	0.868687	200	166	0.83	198	158	0.79798	0.832222
Indonesia	45-54 years old	176	158	0.897727	172	143	0.831395	178	154	0.865169	0.864764
Indonesia	55+ years	206	191	0.927184	198	167	0.843434	195	170	0.871795	0.880805
Kenya	18-24 years old	382	352	0.921466	381	330	0.866142	380	307	0.807895	0.865167	Highest: 55+ Lowest: 45-54 % difference: 2.6%
Kenya	25-34 years old	327	309	0.944954	325	291	0.895385	325	273	0.84	0.893446
Kenya	35-44 years old	171	160	0.935673	169	155	0.91716	172	155	0.901163	0.917998
Kenya	45-54 years old	113	109	0.964602	112	102	0.910714	113	97	0.858407	0.911241
Kenya	55+ years	85	80	0.941176	85	79	0.929412	85	80	0.941176	0.937255
Liberia	18-24 years old	409	374	0.914425	404	362	0.89604	400	294	0.735	0.848488	Highest: 35-44 Lowest: 18-24 % difference: 6.3%
Liberia	25-34 years old	361	340	0.941828	362	332	0.917127	352	287	0.815341	0.891432
Liberia	35-44 years old	182	171	0.93956	177	166	0.937853	181	155	0.856354	0.911256
Liberia	45-54 years old	74	68	0.918919	70	62	0.885714	74	66	0.891892	0.898842
Liberia	55+ years	45	44	0.977778	45	39	0.866667	45	38	0.844444	0.896296
Nigeria	18-24 years old	269	220	0.817844	269	221	0.821561	267	219	0.820225	0.819877	Highest: 55+ Lowest: 18-24 % difference: 15.2%
Nigeria	25-34 years old	412	372	0.902913	406	368	0.906404	407	362	0.889435	0.899584
Nigeria	35-44 years old	226	214	0.946903	222	203	0.914414	222	206	0.927928	0.929748
Nigeria	45-54 years old	86	83	0.965116	85	78	0.917647	86	83	0.965116	0.949293
Nigeria	55+ years	24	24	1	23	23	1	24	22	0.916667	0.972222
Pakistan	18-24 years old	232	196	0.844828	227	196	0.863436	232	189	0.814655	0.840973	Highest: 55+ Lowest: 25-34 % difference: 12.4%
Pakistan	25-34 years old	418	342	0.818182	413	334	0.808717	411	334	0.812652	0.813184
Pakistan	35-44 years old	303	253	0.834983	298	247	0.828859	298	245	0.822148	0.828663
Pakistan	45-54 years old	124	112	0.903226	123	109	0.886179	120	106	0.883333	0.890913
Pakistan	55+ years	64	60	0.9375	64	61	0.953125	63	58	0.920635	0.937087
Philippines	18-24 years old	209	186	0.889952	209	157	0.751196	209	174	0.832536	0.824561	Highest: 55+ Lowest: 18-24 % difference: 4.5%
Philippines	25-34 years old	260	232	0.892308	260	218	0.838462	260	217	0.834615	0.855128
Philippines	35-44 years old	212	187	0.882075	212	176	0.830189	211	174	0.824645	0.845636
Philippines	45-54 years old	151	137	0.907285	151	120	0.794702	150	125	0.833333	0.845107
Philippines	55+ years	168	149	0.886905	168	144	0.857143	168	146	0.869048	0.871032
Russia	18-24 years old	106	83	0.783019	105	70	0.666667	105	76	0.72381	0.724498	Highest: 55+ Lowest: 35-44 % difference: 9.4%
Russia	25-34 years old	161	118	0.732919	151	90	0.596026	155	109	0.703226	0.677391
Russia	35-44 years old	219	163	0.744292	215	119	0.553488	216	144	0.666667	0.654816
Russia	45-54 years old	166	133	0.801205	162	93	0.574074	166	120	0.722892	0.69939
Russia	55+ years	323	268	0.829721	306	202	0.660131	318	241	0.757862	0.749238
Sierra Leone	18-24 years old	390	361	0.925641	383	344	0.898172	386	309	0.800518	0.874777	Highest: 18-24 Lowest: 34-44 % difference: 7.1%
Sierra Leone	25-34 years old	272	257	0.944853	265	244	0.920755	267	231	0.865169	0.910259
Sierra Leone	35-44 years old	159	154	0.968553	161	152	0.944099	158	146	0.924051	0.945568
Sierra Leone	45-54 years old	102	95	0.931373	100	90	0.9	101	94	0.930693	0.920689
Sierra Leone	55+ years	92	88	0.956522	91	86	0.945055	91	82	0.901099	0.934225
South Africa	18-24 years old	145	113	0.77931	142	109	0.767606	142	106	0.746479	0.764465	Highest: 25-34 Lowest: 45-54 % difference: 5.9%
South Africa	25-34 years old	298	225	0.755034	293	225	0.767918	284	229	0.806338	0.77643
South Africa	35-44 years old	331	251	0.758308	328	244	0.743902	332	247	0.743976	0.748729
South Africa	45-54 years old	145	108	0.744828	144	102	0.708333	142	99	0.697183	0.716781
South Africa	55+ years	56	41	0.732143	55	43	0.781818	56	42	0.75	0.754654
Thailand	18-24 years old	88	81	0.920455	87	73	0.83908	86	71	0.825581	0.861705	Highest: 45-54 Lowest: 25-34 % difference: 3.4%
Thailand	25-34 years old	128	117	0.914062	128	104	0.8125	127	104	0.818898	0.848487
Thailand	35-44 years old	162	147	0.907407	161	133	0.826087	161	136	0.84472	0.859405
Thailand	45-54 years old	251	240	0.956175	247	203	0.821862	250	217	0.868	0.882013
Thailand	55+ years	410	384	0.936585	407	345	0.847666	406	349	0.859606	0.881286
Uganda	18-24 years old	272	253	0.930147	268	227	0.847015	267	222	0.831461	0.869541	Highest: 55+ Lowest: 25-34 % difference: 11.3%
Uganda	25-34 years old	339	315	0.929204	330	276	0.836364	330	273	0.827273	0.86428
Uganda	35-44 years old	201	190	0.945274	196	174	0.887755	196	172	0.877551	0.903527
Uganda	45-54 years old	116	111	0.956897	116	99	0.853448	116	105	0.905172	0.905172
Uganda	55+ years	104	102	0.980769	100	98	0.98	105	102	0.971429	0.977399
Ukraine	18-24 years old	58	44	0.758621	58	40	0.689655	58	44	0.758621	0.735632	Highest: 18-24 Lowest: 34-45 % difference: 13%
Ukraine	25-34 years old	131	99	0.755725	132	88	0.666667	133	94	0.706767	0.70972
Ukraine	35-44 years old	232	151	0.650862	225	124	0.551111	227	140	0.61674	0.606238
Ukraine	45-54 years old	202	143	0.707921	197	112	0.568528	200	130	0.65	0.64215
Ukraine	55+ years	380	280	0.736842	376	238	0.632979	377	252	0.668435	0.679419
Vietnam	18-24 years old	134	132	0.985075	134	128	0.955224	134	133	0.992537	0.977612	Highest: 55+ Lowest: 18-24 % difference: 1.2%
Vietnam	25-34 years old	244	243	0.995902	244	236	0.967213	244	244	1	0.987705
Vietnam	35-44 years old	210	209	0.995238	210	204	0.971429	210	209	0.995238	0.987302
Vietnam	45-54 years old	175	171	0.977143	175	171	0.977143	175	172	0.982857	0.979048
Vietnam	55+ years	236	233	0.987288	237	234	0.987342	237	236	0.995781	0.990137
